# Supplementary material for: Impact of Drying and Storage Conditions on the Bioactive and Nutritional Properties of Malolactic Wine Lees
Source: Foods. 2025 Nov 11;14(22):3852. doi: 10.3390/foods14223852 (PMC12651660; doi:10.3390/foods14223852)
Supplement: Supplementary file 1 [file foods-14-03852-s001.zip]

Archive with 1 entries (1 files):
- foods-3949807-supplementary.pdf
